# Supplementary material for: Connect to Protect: Dynamics and Genetic Connections of Highly Pathogenic Avian Influenza Outbreaks in Poultry from 2016 to 2021 in Germany
Source: Viruses. 2022 Aug 23;14(9):1849. doi: 10.3390/v14091849 (PMC9502251; doi:10.3390/v14091849)
Supplement: Supplementary file 1 [file viruses-14-01849-s001.zip]

Archive with 1 entries (1 files):
- viruses-1865923-supplementary.pdf
